# Supplementary material for: Range of chromatin accessibility configurations are permissive of GABAergic fate acquisition in developing mouse brain
Source: BMC Genomics. 2023 Nov 30;24:725. doi: 10.1186/s12864-023-09836-x (PMC10691053; doi:10.1186/s12864-023-09836-x)
Supplement: Supplementary file 1 — Additional file 1: Supplementary Figures and Tables. Supplementary Fig. 1. Distribution of cells in clades and the comparison of the features defined from individual scATAC-seq samples with the joined feature space. Supplementary Fig. 2. Batch effect and quality control analysis of E14.5 scRNA-seq samples. Supplementary Fig. 3. Clustering resolution, cluster reliability and the similarity of labels after the scRNA and scATAC based clustering. Supplementary Fig. 4. Batch effect and quality control analysis of scATAC-seq samples. Supplementary Fig. 5. Analysis of the hierarchical tree of cell clusters. Supplementary Fig. 6. Clustering and neurotransmitter phenotype annotation of E14.5 DI, MB and R1 scRNA-seq data. Supplementary Fig. 7. Chromatin feature accessibility around Gad1 and Slc32a1 genes in the GABAergic clusters. Supplementary Table 1. Genomic position of ATAC features. Supplementary Table 2. Single-cell sample statistics. Supplementary Table 3. Neurotransmitter identity phenotyping. Supplementary Table 4. Cell counts per brain region and neurotransmitter phenotype. Supplementary Table 5. Unique marker gene combinations for the scATAC-seq clusters. Supplementary Table 6. Clustering resolution optimization. Supplementary Table 7. Biological function of genes associated with differentially accessible chromatin between neighboring clusters in pseudotime. Supplementary Table 8. Comparison of scATAC and scRNA clusters. [file 12864_2023_9836_MOESM1_ESM.zip › Supplementary table 1.xlsx]

## Sheet: Sheet1
Category	E14 ATAC features (%)	Random (%)	Odds ratio	Fisher's Exact (p-value) alternative hypothesis: true odds ratio is not equal to 1	Significant with p-value threshold 0.05:*,0.01:**, 0.001:***
Promoter (<=1kb)	0.0733	0.0478	0.63	< 2.2e-16	***
Promoter (1-2kb)	0.0301	0.0311	1.03	0.005377	**
Promoter (2-3kb)	0.0274	0.0283	1.03	0.01006	*
5' UTR	0.0013	0.001	0.75	3.582e-06	***
3' UTR	0.0151	0.0113	0.74	< 2.2e-16	***
1st Exon	0.0002	0.0002	0.78	0.09491
Other Exon	0.0287	0.0233	0.81	< 2.2e-16	***
1st Intron	0.116	0.0766	0.63	< 2.2e-16	***
Other Intron	0.2566	0.1777	0.63	< 2.2e-16	***
Downstream (<=300)	0.001	0.0007	0.7	8.956e-07	***
Distal Intergenic	0.4503	0.6021	1.85	< 2.2e-16	***
Supplementary Table 1. Comparison of the position of the E14.5 ATAC features defined herein with randomised genomic position.
