# Supplementary material for: Range of chromatin accessibility configurations are permissive of GABAergic fate acquisition in developing mouse brain
Source: BMC Genomics. 2023 Nov 30;24:725. doi: 10.1186/s12864-023-09836-x (PMC10691053; doi:10.1186/s12864-023-09836-x)
Supplement: Supplementary file 1 — Additional file 1: Supplementary Figures and Tables. Supplementary Fig. 1. Distribution of cells in clades and the comparison of the features defined from individual scATAC-seq samples with the joined feature space. Supplementary Fig. 2. Batch effect and quality control analysis of E14.5 scRNA-seq samples. Supplementary Fig. 3. Clustering resolution, cluster reliability and the similarity of labels after the scRNA and scATAC based clustering. Supplementary Fig. 4. Batch effect and quality control analysis of scATAC-seq samples. Supplementary Fig. 5. Analysis of the hierarchical tree of cell clusters. Supplementary Fig. 6. Clustering and neurotransmitter phenotype annotation of E14.5 DI, MB and R1 scRNA-seq data. Supplementary Fig. 7. Chromatin feature accessibility around Gad1 and Slc32a1 genes in the GABAergic clusters. Supplementary Table 1. Genomic position of ATAC features. Supplementary Table 2. Single-cell sample statistics. Supplementary Table 3. Neurotransmitter identity phenotyping. Supplementary Table 4. Cell counts per brain region and neurotransmitter phenotype. Supplementary Table 5. Unique marker gene combinations for the scATAC-seq clusters. Supplementary Table 6. Clustering resolution optimization. Supplementary Table 7. Biological function of genes associated with differentially accessible chromatin between neighboring clusters in pseudotime. Supplementary Table 8. Comparison of scATAC and scRNA clusters. [file 12864_2023_9836_MOESM1_ESM.zip › Supplementary table 2.xlsx]

## Sheet: Sheet1
stage	region	genotype	RNA/ ATAC	n of cells	median fragments/ cell	minimum fragments/ barcode	% in final merged data	sample name	batch	median of ratios of fragments in E14.5 features/cell
E14.5	DI	Pax7cre, TdT	ATAC	4575	22267	1341	71.8	E14_DI_1_ATAC_v1-2	6.8.20. (embryo1)	0.55
E14.5	DI (+Tel)	WT	ATAC	2246	26412	1205	56.5	E14_FB_1	6.10.20. (embryo1)	0.51
E14.5	DI (+Tel)	WT	ATAC	1299	30323	2389	51.3	E14_FB_2	6.10.20. (embryo2)	0.50
E14.5	MB	WT	ATAC	4759	25014	2611	69.3	E14_VMB_1	6.10.20. (embryo1)	0.53
E14.5	MB	WT	ATAC	4195	28218	3186	66.7	E14_VMB_2	6.10.20. (embryo2)	0.52
E14.5	MB	Pax7cre, TdT	ATAC	4677	19458	1111	57.6	E14_vMB_1_ATAC_v1-2	6.8.20. (embryo1)	0.56
E14.5	R1	WT	ATAC	2998	28678	3855	70.2	E14_R1_2	6.10.20. (embryo2)	0.53
E14.5	R1	WT	ATAC	2224	33556	4253	71.5	E14_R1_1	6.10.20. (embryo1)	0.51
E14.5	R1	Pax7cre, TdT	ATAC	5724	20522	1003	58.1	E14_vR1_2_ATAC_v1-2	6.8.20. (embryo2)	0.56
stage	region	genotype	RNA/ ATAC	n of cells	median reads/cell	median genes/cell	% in final merged data	sample name	batch
E14.5	DI (+Tel)	Nkx2-2cre, TdT	RNA	3763	58130	4039	71.4	E14_DI_1_RNA	8.8.20. (embryo1)
E14.5	DI (+Tel)	Nkx2-2cre, TdT	RNA	4523	46840	3669	66.9	E14_DI_2_RNA	8.8.20. (embryo2)
E14.5	MB	Nkx2-2cre, TdT	RNA	5257	40760	3466	63.8	E14_vMB_2_RNA	8.8.20. (embryo2)
E14.5	MB	Nkx2-2cre, TdT	RNA	5738	40976	3427	62.4	E14_vMB_1_RNA	8.8.20. (embryo1)
E14.5	R1	Nkx2-2cre, TdT	RNA	6098	40191	3272	54.8	E14_vR1_2_RNA	8.8.20. (embryo2)
E14.5	R1	Nkx2-2cre, TdT	RNA	5519	42114	3477	56.7	E14_vR1_1_RNA	8.8.20. (embryo1)
