# Supplementary material for: Range of chromatin accessibility configurations are permissive of GABAergic fate acquisition in developing mouse brain
Source: BMC Genomics. 2023 Nov 30;24:725. doi: 10.1186/s12864-023-09836-x (PMC10691053; doi:10.1186/s12864-023-09836-x)
Supplement: Supplementary file 1 — Additional file 1: Supplementary Figures and Tables. Supplementary Fig. 1. Distribution of cells in clades and the comparison of the features defined from individual scATAC-seq samples with the joined feature space. Supplementary Fig. 2. Batch effect and quality control analysis of E14.5 scRNA-seq samples. Supplementary Fig. 3. Clustering resolution, cluster reliability and the similarity of labels after the scRNA and scATAC based clustering. Supplementary Fig. 4. Batch effect and quality control analysis of scATAC-seq samples. Supplementary Fig. 5. Analysis of the hierarchical tree of cell clusters. Supplementary Fig. 6. Clustering and neurotransmitter phenotype annotation of E14.5 DI, MB and R1 scRNA-seq data. Supplementary Fig. 7. Chromatin feature accessibility around Gad1 and Slc32a1 genes in the GABAergic clusters. Supplementary Table 1. Genomic position of ATAC features. Supplementary Table 2. Single-cell sample statistics. Supplementary Table 3. Neurotransmitter identity phenotyping. Supplementary Table 4. Cell counts per brain region and neurotransmitter phenotype. Supplementary Table 5. Unique marker gene combinations for the scATAC-seq clusters. Supplementary Table 6. Clustering resolution optimization. Supplementary Table 7. Biological function of genes associated with differentially accessible chromatin between neighboring clusters in pseudotime. Supplementary Table 8. Comparison of scATAC and scRNA clusters. [file 12864_2023_9836_MOESM1_ESM.zip › Supplementary table 6.xlsx]

## Sheet: Sheet1
cluster	marker.combination	top_nt_type	top_brain_region	mean.silhouette
0	Dscam,Emx2,Fam204a,Mir124,2hg,Sox21,Tfap2b	GABAergic neurons	mb	0.250565
1	Arx,Bcl11b,Gm13889,Lhx6,Nkx2-1,Sp9,Mbip,Sox6,Prox1,Sox1,Dlx1,Dlx2,Dlx6os1	progenitor	di	0.873249
2	Not found	GABAergic neurons	mb	0.75694
3	Chl1,Fign,Isl1,Kcnmb2,Ttc28,Ubash3b,Zdhhc2,Islr2,Six3,Xpr1	GABAergic neurons	di	0.851209
4	Not found	unknown	r1	0.872949
5	Ascl1,Fabp7,Myo10,Otx2,Sall3,Tfdp2,Hes6,Ptn	progenitor	mb	0.967122
6	Chl1,Foxp1,Kctd12,Rab3c,Six3,Uncx,Rnf152,Tmeff2	GABAergic neurons	mb	0.763846
7	Cbln1,Cnr1,Gm2694,Hap1,Nkx2-1,Nkx2-4	cholinergic neurons	di	0.90392
8	Fgf15,Fgf3,Foxp2,Fstl5,Nr2f2,Pid1,Gm26793,Rora,Vstm2a	GABAergic neurons	r1	-0.183101
9	Bcl11b,Mapt,Pax5,Pcdh10,Sox21,Spock3,Nnat,Stmn2	GABAergic neurons	mb	0.874115
10	Chgb,Ntm,Opcml,Tcf7l2,Unc5c,Uncx	GABAergic neurons	mb	0.899158
11	Aldoc,Apoe,Cyp26b1,Mfge8,Serpine2,Tnc	progenitor	r1	0.781415
12	Cntn2,Gfra1,Lhx2,Pax5,Robo3,Zfhx3	glutamatergic neurons	mb	0.716309
13	Arpp21,Bcl11b,Cbln1,Ebf3,Meis2,Nrp1,Tlx3	glutamatergic neurons	r1	0.690334
14	Homer2,Kitl,Rspo3,Samd3,Tbr1,Unc5c	glutamatergic neurons	di	0.790426
15	Amer2,Igsf8,Olig3,Pou3f1,Rspo3,Sp9	glutamatergic neurons	di	0.850593
16	Dlk1,Hmx2,Hmx3,Isl1,Magel2,Peg3	cholinergic neurons	di	0.417632
17	Igfbpl1,Irx2,Ndst4,Negr1,Pcdh7,Zfhx4	glutamatergic neurons	mb	0.731427
18	Bcl11a,Cbln2,Hs3st4,Meis2,Reln,Tcf7l2	glutamatergic neurons	mb	0.74583
19	C130021I20Rik,Cacna2d1,Fev,Gata3,Slc17a8,Tcf4	glutamatergic neurons	r1	0.575061
20	Evc2,Pou3f1,Pou4f1,Robo2,Slc1a2,Tac1	glutamatergic neurons	mb	0.90291
21	Gata2,Lmo1,Nuak1,Pdzrn4,Robo2,Vstm2l,Meis2,Nfia	GABAergic neurons	r1	0.762777
22	Col25a1,Foxp2,Mir124,2hg,Mir124a,1hg,Nos1ap,Srgap2	GABAergic neurons	mb	0.286554
23	Lmo1,Mir124,2hg,Pdzd2,Slco3a1,Srgap2,Zfhx4	GABAergic neurons	mb	0.96672
24	Ebf1,Enc1,Nefl,Onecut2,Rac3,Tac1	glutamatergic neurons	mb	0.0270653
25	Ccnd1,Ccnd2,Cntn1,Metrn,Olig1,Olig2,Pdgfra,Tagln2	progenitor	r1	0.510099
26	Bcl11b,Dlx5,Gad1,Gm3764,Lhx6,Nkx2-1,Sox6	GABAergic neurons	di	0.877941
27	Aldoc,Apoe,Lxn,Mfge8,Sox9,Sparcl1	progenitor	r1	0.8355
28	Gbx2,Mir124,2hg,Pdzrn3,Rhou,Shox2,Syt13	glutamatergic neurons	di	0.852489
29	Dmrtb1,Gbx2,Kitl,Nefm,Neurog2,Rora	glutamatergic neurons	di	0.747882
30	Gprin3,Irx3,Irx5,Nav2,Satb1,Tal1	GABAergic neurons	r1	0.54814
31	Kiz,Lhx1os,Npy,Pnoc,Six3,Sox21	GABAergic neurons	mb	0.79331
32	Bhlhe22,Lamp5,Nfib,Nhlh2,Otp,Pnoc	GABAergic neurons	r1	0.828759
33	AW551984,Chgb,Fev,Hs6st2,Lypd1,Scg2,Maoa,Tph2	serotonergic neurons	r1	0.573595
34	Not found	glutamatergic neurons	di	0.905386
35	Not found	GABAergic neurons	r1	0.62164
36	Aldoc,Atp1a2,Cyp26b1,Luzp2,Mfge8,Serpine2	progenitor	r1	0.799361
37	Dlk1,Igfbp5,Pax6,Pea15a,Ptn,Sfrp2	progenitor	di	0.577585
38	Dscam,Mir124,2hg,Nxph1,Pax7,Plk2,Tfap2b	GABAergic neurons	mb	0.67499
39	Atp1b1,Cck,Chgb,Iqcj,Nr4a2,Th	dopaminergic neurons	mb	0.928033
40	En1,Foxp1,Irx5,Runx1t1,Sox14,Sox2	GABAergic neurons	r1	0.822175
41	Lxn,Ndrg2,Psat1,Ptn,Tnc	progenitor	mb	0.957063
42	Barhl2,Lef1,Lmo3,Pou4f1,Tfap2b,Tfap2d	glutamatergic neurons	mb	0.110372
43	Mab21l2,Negr1,Nr2f1,Nr4a2,Onecut2,Rprm	glutamatergic neurons	r1	0.656868
44	Cdh8,Chd3os,Gap43,Nap1l5,Nhlh2,Snhg11,Mapt,Meg3	GABAergic neurons	r1	0.862531
45	Dlx6os1,Isl1,Nfib,Nrp1,Pax6,Pcdh8	GABAergic neurons	di	0.672371
46	Epha5,Foxo1,Lrfn5,Mapt,Otp,Pax3,Stmn2	adrenergic neurons	r1	0.710708
47	Crym,Ednrb,Lxn,Psat1,Ptn,Tnc	progenitor	mb	0.988812
48	Hap1,Hmx2,Isl1,Peg10,Peg3,Zfhx3	unknown	di	0.296749
49	Casz1,Epha5,Gm17750,Jun,Otp,Syt1,Zfp804a	adrenergic neurons	r1	0.717391
50	Not found	NA	r1	0.802934
51	Dpf3,Gad1,Mir124,2hg,Rpp25,Sst,Tfap2b	GABAergic neurons	mb	0.591174
52	E130114P18Rik,Nhlh2,Pak3,Shox2,Sox1,Vsx2	glutamatergic neurons	r1	0.567393
53	Apoe,Clu,Fgfbp3,Ndrg2,Ptn,Tnc	progenitor	mb	0.962321
54	Bcl11a,Foxb1,Pcp4,Socs2,Tcf7l2,Tfap2b	glutamatergic neurons	mb	0.757517
55	Ascl1,Ezr,Igsf8,Sox21,Sox9,Tfdp2	progenitor	r1	0.831305
56	Not found	cholinergic neurons	mb	0.955081
57	Hes1,Hes5,Id3,Tcf7l2,Zic1	progenitor	di	0.608502
58	Cplx2,Foxb1,Pcp4,Shox2,Tcf7l2,Tfap2b	glutamatergic neurons	mb	0.643098
59	Barhl1,Cacna2d1,Foxa1,Foxp2,Pitx2,Uncx	dopaminergic neurons	di	0.899577
60	Asic4,Cacna2d2,Nfib,Pax5,Pcp4,Pou6f2	GABAergic neurons	mb	0.743138
61	Col2a1,Id3,Ntn1,Sparcl1,Spon1,Tmem47	dopaminergic neurons	r1	0.712811
62	Barhl1,Lef1,Lin7a,Lmo3,Mab21l2,Syt6	glutamatergic neurons	mb	0.867525
63	Not found	unknown	r1	0.957955
64	1190002N15Rik,Efnb3,Lrp1b,Ntn1,Slit2,Tcf12,Wls	NA	mb	0.750125
65	Col2a1,Ntn1,Plat,Sparcl1,Spon1,Tmem47	dopaminergic neurons	r1	0.711187
66	Meis2,Npnt,Pou3f2,Snhg11,Zfhx3	cholinergic neurons	mb	0.953056
67	Not found	GABAergic neurons	mb	0.653169
68	Bhlhe22,Ebf3,Gm17750,Nrn1,Ntm,Rnd3	glutamatergic neurons	mb	0.915213
69	Gbx2,Pdzrn3,Pou2f2,Prokr2,Tmem132a,Zic5	glutamatergic neurons	di	0.929888
70	Brinp3,Cntnap5a,Ebf1,Pbx3,Plcb4,Zfhx4	GABAergic neurons	r1	0.986155
71	Chst1,Dmrtb1,Kitl,Nefl,Rora,Sox2	glutamatergic neurons	di	0.747762
72	Lmo1,Mapk10,Pcp4,Pnoc,Six3,Tcf7l2	GABAergic neurons	mb	0.548836
73	Alcam,Cd63,Efnb3,Prom1,Ptprz1,S100a11,Sparcl1	unknown	r1	0.719733
74	Cdh8,Lin7a,Meis2,Nr2f2,Pbx3,Vsx2	glutamatergic neurons	r1	0.508334
75	Not found	cholinergic neurons	r1	0.909278
76	Bcl11b,Bhlhe23,Camk2n1,Prdm8,Tcf7l2,Vav3	glutamatergic neurons	mb	0.932638
77	Bcl11b,Clmp,Hs3st4,Meis2,Tcf7l2,Zfhx4	glutamatergic neurons	mb	0.748035
78	Cdk14,Ebf2,Irx3,Pax3,Syt1,Zfp804a	GABAergic neurons	r1	0.835893
79	Id2,Lhx2,Lmo2,Neurod6,Nfix,Uncx	glutamatergic neurons	r1	0.664658
80	Dlx5,Dlx6,Hap1,Nr2f2,Onecut2,Zic1	unknown	di	0.233577
81	Not found	GABAergic neurons	r1	0.834685
82	Ebf1,Fign,Foxp2,Pou3f1,Snhg11	glutamatergic neurons	mb	0.862771
83	Cdkn1c,Gse1,Igsf8,Nhlh1,Pou3f2,Pou4f1	glutamatergic neurons	mb	0.908645
84	Chst2,Emx2,Gad2,Mir124,2hg,Pax7,Tfap2b	GABAergic neurons	mb	0.585179
85	Foxp1,Kiz,Lhx1os,Npy,Nxph1,Sox21	GABAergic neurons	mb	0.802823
86	Gng8,Islr2,Necab2,Tcf7l2,Vav3,Zic4	glutamatergic neurons	di	0.814526
87	Cyp26b1,Id3,Pax3,Zeb2,Zic1,Zic4	progenitor	r1	0.846566
88	Chst1,Kitl,Mast4,Nefl,Rnf220,Rora	glutamatergic neurons	di	0.260254
89	Not found	NA	r1	0.442372
90	Kitl,Mast4,Nefl,Ntng1,Rora,Syt13	glutamatergic neurons	di	0.274272
91	Cplx2,Crnde,Epha4,Khdrbs3,Satb1,Sox1	adrenergic neurons	r1	0.24056
92	C77370,Cck,Dlk1,En1,Iqcj,Slc18a2,Lsamp	dopaminergic neurons	mb	0.931269
93	Aldoc,Cyp26b1,Fgfbp3,Mfge8,Sparcl1	progenitor	r1	0.892796
94	Not found	GABAergic neurons	r1	0.901152
95	Ebf3,Gm17750,Lef1,Lhx9,Lmo3,Tfap2d	glutamatergic neurons	mb	0.913323
96	Cd47,Gbx2,Pdzrn3,Prokr2,Rhou,Tox	glutamatergic neurons	di	0.758635
97	Fam65b,Mir124,2hg,Mir124a,1hg,Pax7,Tal1,Zeb2	GABAergic neurons	mb	0.289574
98	Arpp21,Cxxc4,Mef2c,Negr1,Rbfox1,Tfap2d,Ndst4	glutamatergic neurons	mb	0.906639
99	Not found	GABAergic neurons	r1	0.49114
100	Not found	glutamatergic neurons	r1	0.884673
101	Ddc,Foxa2,Nfix,Pcp4,Prox1,Syt4	dopaminergic neurons	mb	0.47954
102	Barhl2,Ebf1,Foxb1,Lef1,Pou4f1,Tfap2b	glutamatergic neurons	mb	0.143509
103	Ccnd1,Hes5,Neurog2,Rspo3,Shox2,Tead2	progenitor	di	0.860664
104	Igfbpl1,Ntm,Sp9,Zfhx4	GABAergic neurons	di	0.821552
105	Not found	NA	di	0.753835
106	Not found	cholinergic neurons	r1	0.971296
107	Ebf1,Epha4,Insm1,Irx1,St18,Zfpm2	GABAergic neurons	r1	0.250781
108	Epha5,Flrt2,Ina,Nrp2,Otp,Pax7,Meg3	GABAergic neurons	r1	0.836192
109	Alcam,Dmrta2,Elmo1,Gm2694,Lmx1a,Pitx3	dopaminergic neurons	mb	0.945541
110	Not found	dopaminergic neurons	NA	0.884495
111	Dlk1,Hes1,Hmgb2,Mest,Six3,Tmem47	progenitor	di	0.833029
112	Bcl11b,Bhlhe22,Cplx2,Nhlh2,Pax5,Pax8	NA	mb	0.650098
113	Not found	GABAergic neurons	r1	0.793215
114	Csrp2,Ebf3,Gata3,Pbx3,Sox2	GABAergic neurons	r1	0.805871
115	Cacna2d1,Meis2,Nr2f1,Nrn1,Pax5,Snhg11,Zfp804a	adrenergic neurons	r1	0.437293
116	Epha5,Lhx4,Rnd3,Shox2,Tshz2,Vsx2	glutamatergic neurons	r1	0.516991
117	Not found	progenitor	mb	0.827965
118	Lhx1,Nefl,Nkx2-1,Nkx2-4,Pcp4,Pitx2	glutamatergic neurons	di	0.898829
119	Arx,Ntm,Pax6,Pou6f2,Six3,Unc5c	cholinergic neurons	di	0.453451
120	Hs6st2,Kitl,Nefl,Rnf220,Rora,Zic2	glutamatergic neurons	di	0.27698
121	Not found	NA	NA	0.620911
122	Cbln1,Fezf1,Otp,Zdbf2,Zfhx3,Zic2	glutamatergic neurons	di	0.813676
123	Not found	progenitor	NA	0.841431
124	Cntn2,Lhx2,Lmo1,Mab21l1,Neurod1,Vav3,Lhx9	glutamatergic neurons	mb	0.863773
125	Gad1,Nxph1,Pax5,Pcp4,Pou6f2,Slc32a1	GABAergic neurons	mb	0.555508
126	Ddc,Dlk1,Ebf2,Gm2694,Lmx1a,Lmx1b	dopaminergic neurons	mb	0.945541
127	Not found	GABAergic neurons	r1	0.846349
128	1190002N15Rik,Cmtm8,Golim4,Lrp1b,Vtn,Wnt4,1810037I17Rik,Alcam,Anxa2,Cd63,Dbi,Efnb3,Fabp7,Foxp1,Igfbp2,Nes,Ntn1,Prom1,S100a11,Slc1a3,Slit2,Sulf1,Tmem47,Vim,Wls	unknown	r1	0.834402
129	Gad2,Rab3c,Tfap2b	GABAergic neurons	mb	0.724314
130	Neurod1,Nfib,Pax2,Robo3,Skor1,Tfap2a,Tcf4	GABAergic neurons	r1	0.685485
131	Foxb1,Pcp4,Socs2,Tcf7l2,Tfap2b,Vcan	glutamatergic neurons	mb	0.739788
132	Cplx2,Crim1,Fam46a,Gata3,Nrp2,Pax6	GABAergic neurons	r1	0.850372
133	Not found	GABAergic neurons	mb	0.83869
134	Ntm,Ntng1,Snhg11,Tcf7l2,Tfap2d	glutamatergic neurons	mb	0.958246
135	Not found	glutamatergic neurons	mb	0.866908
136	Arx,Fign,Kcnmb2,Pou3f1,Six3,Spats2l	GABAergic neurons	di	0.789223
137	Cited2,Igfbpl1,Meis1,Nefl,Pax6,Unc5c	NA	r1	0.757509
138	Not found	GABAergic neurons	r1	0.710383
139	Barhl2,Cplx2,Lef1,Pbx3,Shox2,Tfap2d	glutamatergic neurons	mb	0.752578
140	Gad2,Gm13889,Lhx6,Lhx8,Nkx2-1,Zic1	GABAergic neurons	di	0.904518
141	Gap43,Meis1,Myt1l,Nefl,Nfib,Nr2f2	adrenergic neurons	r1	0.787216
142	Ebf3,Islr2,Pou4f1,Tfap2b	glutamatergic neurons	mb	0.727644
143	Ccdc85a,En1,Lmo1,Mest,Pcp4,Sp9	GABAergic neurons	mb	0.876511
144	Dll3,Foxa2,Lmx1a,Neurog2,Otx2,Sulf1,Nr4a2	dopaminergic neurons	mb	0.936804
145	Not found	GABAergic neurons	r1	0.781055
146	Fam204a,Fam46a,Gad2,Irx2,Pdzrn4,Tshz2	GABAergic neurons	r1	0.83138
147	Dscam,Mir124,2hg,Nrp1,Pnoc,Rbfox1,Sema6d	GABAergic neurons	mb	0.687261
148	Arxes2,Calb1,Dlk1,Meg3,Ndn,Nnat,Otp,Sim1,Tbca,Zdbf2	cholinergic neurons	di	0.604789
149	Hap1,Hmx2,Isl1,Peg10,Pou2f2,Zdbf2	cholinergic neurons	di	0.804071
150	Cadm1,Dlx5,Hap1,Islr2,Pou6f2,Tshz2	unknown	di	0.440733
151	Clstn1,Dmrta2,Foxa2,Nfib,Pitx2,Tmem163	dopaminergic neurons	mb	0.676165
152	Not found	GABAergic neurons	r1	0.79042
153	Lmo1,Lmo3,Neurod1,Neurod2,Plxna2,Pou3f1	glutamatergic neurons	mb	0.865252
154	Asic4,Gata3,Npy,Robo2,Snhg11,Sst	GABAergic neurons	mb	0.746649
155	Not found	glutamatergic neurons	r1	0.703343
156	Not found	glutamatergic neurons	mb	0.86066
157	Ascl1,Efna5,Isl1,Mfng,Nkx2-1,Six3	NA	di	0.439372
158	Dlk1,Eomes,Neurog2,Nkd1,Nr2f2,Palmd,Six3	glutamatergic neurons	di	0.727813
159	Bhlhe23,Id2,Lmo1,Nell2,Neurod1,Prdm8	glutamatergic neurons	mb	0.934884
160	Brinp3,Ebf1,Lsamp,Nrp1,Otx1,Six3	GABAergic neurons	mb	0.640521
161	Atp1a2,Bgn,Cald1,Col4a1,Ets1,Eva1b,Gng11,Igf2,Igfbp7,Junb,Kcnj8,Mmp9,Ndufa4l2,Ramp2,Rgs5,Col4a2,Vtn,Cd81,Nid1,Tagln2,Myl12a,Serpinh1,Sparc,Sparcl1,Vim	progenitor	r1	0.552323
162	Not found	glutamatergic neurons	mb	0.884862
163	Ebf3,Emx2,Nfix,Otx1,Pax5,Rpp25	GABAergic neurons	mb	0.692166
164	Epha4,Irx2,Irx5,Pax6,Pdzrn4,Rfx4	GABAergic neurons	r1	0.260477
165	Cdh4,Dpf3,En2,Nav2,Nfia,Sp9	GABAergic neurons	mb	0.591016
166	Cald1,Gata2,Lhx1os,Nav2,Shox2,Tfap2b	GABAergic neurons	mb	0.84149
167	Aldoc,Apoe,Cyp26b1,Luzp2,Ndrg2,Sparcl1	progenitor	r1	0.800447
168	Barhl1,Cd63,Hmgb2,Nkd1,Reln,Spsb4,Carnmt1,Hes6	progenitor	r1	0.837442
169	Not found	unknown	r1	0.943115
170	Not found	GABAergic neurons	mb	0.692563
171	Not found	glutamatergic neurons	di	0.960154
172	Ccnd2,Hes1,Otx2,Pax6,Tcf7l2,Wls	progenitor	mb	0.769287
173	Bcl11b,Camk2d,Cpne4,Peg3,Rac3,Tfap2b,Gabra5	glutamatergic neurons	r1	0.810541
174	Cartpt,Onecut2,Otp,Pak3,Zfhx3,Zic5	glutamatergic neurons	di	0.526657
175	Lxn,Ntn1,Sparcl1,Spon1,Sulf1,Tmem47	dopaminergic neurons	mb	0.849408
176	Emx2,Fam65b,Gata2,Sst,St18,Tfap2a	GABAergic neurons	mb	0.84773
177	Not found	NA	di	0.960154
178	Ascl1,Emx2,En2,Insm1,Otx1,Tal2	GABAergic neurons	mb	0.736837
179	Dlx5,Islr2,Lhx1,Reln,Sp9,Zic5	GABAergic neurons	di	0.683329
180	Dact1,E130114P18Rik,Id2,Nrp2,Prdm8,St18,Tmem178	GABAergic neurons	r1	0.836683
181	Cacna2d1,Nfia,Nfix,Nhlh2,Nxph4,Pitx2	glutamatergic neurons	NA	0.729242
182	Arpp21,Bcl11b,Cbln1,Gm2694,Nefl,Nrp1,Kcnip1,March11,Plxna2,Rbms1,Snx11,Tlx3	glutamatergic neurons	r1	0.690334
183	Chl1,Lamp5,Meis2,Pbx3,Rnf152,Robo2	GABAergic neurons	r1	0.75489
184	Bnc2,Ebf2,Gm17750,Lhx9,Lsamp,Syt6	glutamatergic neurons	mb	0.749446
185	Csrp2,En2,Irx1,Lmo1,Pax5,Sox21	GABAergic neurons	mb	0.82904
186	Not found	glutamatergic neurons	r1	0.716012
187	Not found	glutamatergic neurons	r1	0.810992
188	Not found	GABAergic neurons	mb	0.510104
